# Supplementary material for: Characterization of miR-34a-Induced Epithelial–Mesenchymal Transition in Non-Small Lung Cancer Cells Focusing on p53
Source: Biomolecules. 2021 Dec 9;11(12):1853. doi: 10.3390/biom11121853 (PMC8699678; doi:10.3390/biom11121853)
Supplement: Supplementary file 1 [file biomolecules-11-01853-s001.zip]

Archive with 1 entries (1 files):
- biomolecules-1469212-supplementary.pdf
